# Supplementary material for: Effects of chronic mild hyperoxia on retinal and choroidal blood flow and retinal function in the DBA/2J mouse model of glaucoma
Source: PLoS One. 2022 Mar 25;17(3):e0266192. doi: 10.1371/journal.pone.0266192 (PMC8956188; doi:10.1371/journal.pone.0266192)
Supplement: S1 Table — All IOP, blood flow, and ERG data are given. (XLSX) [file pone.0266192.s001.xlsx]

## Sheet: IOP
		IOP, Left (mmHg)			IOP, Right (mmHg)			IOP, Average (mmHg)
ID	Treatment	4mo	6mo	9mo	4mo	6mo	9mo	4mo	6mo	9mo
C1M1	Untreated	15	10.1667	20	12	13.1667	19	13.5	11.6667	19.5
C1M2	Untreated		16.8333			28.5			22.6667
C1M3	Untreated
C1M4	Untreated	15.3333	15.1667	15.6667	14.8333	9.66667	18	15.0833	12.4167	16.8333
C1M5	Untreated	13.8333	8	11	14.3333	8	11	14.0833	8	11
C0M4	Untreated	10.5			11.3333			10.9167
C0M5	Untreated
C0M1	Untreated	10.3333			13.5			11.9167
C0M2	Untreated	11.8333			12.3333			12.0833
C0M3	Untreated	9.83333			11.3333			10.5833
C4M3	Untreated			22.5			16			19.25
C5M2	Untreated			15.5			19.5			17.5
C2M1	O2-treated	17.8333	10.5	8.66667	17.8333	11.6667	16.3333	17.8333	11.0833	12.5
C2M2	O2-treated	16.5		13	14.5		14.5	15.5		13.75
C2M3	O2-treated	15.1667	10	9	14.1667	11	14.6667	14.6667	10.5	11.8333
C2M4	O2-treated	10.5	14.2*	15.2*	12.6667	11	15.3333	11.5833	11	15.3333
C2M5	O2-treated	14.3333	11	17	11.8333	8.33333	13	13.0833	9.66667	15
C3M1	O2-treated	13.1667	8	22.6667	13.5	11	20.6667	13.3333	9.5	21.6667
C3M2	O2-treated	13.8333	11	11.3333	12.1667	8	11.3333	13	9.5	11.3333
C3M3	O2-treated	18.8333	9.33333	7.5	18.1667	10	13	18.5	9.66667	10.25
C3M4	O2-treated	11.5	7.85714		10.5	9.33333		11	8.59524
C3M5	O2-treated	14	9	21	14.6667		16	14.3333	9	18.5
* These values were discarded from all analysis due to a collapsed left globe found at the 6-month time point.

## Sheet: Blood_Flow
		Breathing: Normal room air							Breathing: Hypercapnia (5% CO2)
		Retinal blood flow (ml/g/min)			Choroidal blood flow (ml/g/min)				Retinal blood flow (ml/g/min)			Choroidal blood flow (ml/g/min)
ID	Treatment	4mo	6mo	9mo	4mo	6mo	9mo		4mo	6mo	9mo	4mo	6mo	9mo
C1M1	Untreated	0.61133	1.2307	0.62664	4.2936	5.3925	2.7206		0.51653	1.2182	0.50155	5.2128	6.6616	2.6109
C1M2	Untreated	0.80803	0.52871		5.4376	1.9802			0.66184	0.54772		6.9243	3.0166
C1M3	Untreated	0.80017			6.0522				0.66639			7.7661
C1M4	Untreated	1.2032	0.9782	0.49937	7.6232	4.2576	3.7427		0.82826	1.3288	0.73961	9.6544	5.5626	4.4099
C1M5	Untreated	0.94567	0.81412		3.9226	4.0864			1.2874	0.74585		8.8691	5.5297
C4M3	Untreated			0.82813			4.0561				0.67837			5.5814
C5M2	Untreated			0.5485			2.9436				0.83069			4.8345
C2M1	O2-treated	0.52845	1.1472	0.63115	3.6721	5.6143	1.9319		0.63104	1.0124	0.666	6.1257	6.4722	3.4506
C2M2	O2-treated	1.5077	0.84099	1.0091	9.9168	4.1844	4.004		1.22405	0.42516	0.98547	10.1675	5.4289	5.7537
C2M3	O2-treated	0.5886	1.0909	0.025831	5.82	4.3257	0.48945		0.89211	1.0054	0.25072	6.2203	8.107	0.76113
C2M4	O2-treated	0.75512		0.794*	4.4244		3.558*		0.54132		0.814*	5.7942		5.229*
C2M5	O2-treated	0.53873	0.62608	0.85514	4.2338	2.4723	3.6602		0.60697	0.6793	0.467	4.1326	5.042	4.2984
C3M1	O2-treated		0.67839	0.90211		2.1388	6.093			0.68563	0.86969		4.456	8.4112
C3M2	O2-treated	1.1107	0.77392	0.40936	6.0021	5.2292	3.7471		0.93137	0.70144	0.63833	5.9474	6.8733	5.0426
C3M3	O2-treated	0.52537	0.64671	0.31316	3.5904	6.3999	3.6893		0.49756	0.82739	0.43564	5.1657	8.6761	5.279
C3M4	O2-treated	0.80893	1.1012		6.1649	4.0964			1.2252	0.66434		7.267	6.3774
C3M5	O2-treated	1.3558	1.2249	0.71503	3.7646	3.9198	3.1467		0.72451	0.95233	0.70852	4.9581	7.1528	3.2296
* These values were discarded from all analysis due to a collapsed left globe found at the 6-month time point.

## Sheet: ERG
		Amplitudes (µV)										Implicit times (ms)
		Right eye			Left eye			Average				Right eye			Left eye			Average
ID	Treatment	A-wave	B-wave	OPs	A-wave	B-wave	OPs	A-wave	B-wave	OPs		A-wave	B-wave	OPs	A-wave	B-wave	OPs	A-wave	B-wave	OPs
C1M1	Untreated	-170.4	494.8	240.8	-297.8	502.5	368.94	-234.1	498.65	304.87		13	31	168.81	19	35	148.8	16	33	158.805
C1M5	Untreated	-167.5	489.6	302.59	-241.2	452.6	321.86	-204.35	471.1	312.225		15	32	160.14	14	35	149.17	14.5	33.5	154.655
C1M4	Untreated	-180.7	513.2	268.52	-240.5	466.5	374.33	-210.6	489.85	321.425		16	35	136.98	17	32	161.41	16.5	33.5	149.195
C1M3	Untreated	-237.5	491.3	199.7	-259.9	494.1	288.63	-248.7	492.7	244.165		15	31	154.76	15	31	173.01	15	31	163.885
C1M2	Untreated	-244.8	507.5	219.37	-275.5	453.2	235.07	-260.15	480.35	227.22		18	33	161.68	17	33	164.8	17.5	33	163.24
C2M1	O2-treated	-300	712.6	346.8	-293.7	768.9	313.6	-296.85	740.75	330.2		14	35	154.8	19	30	151.77	16.5	32.5	153.285
C2M2	O2-treated	-170.4	594.8	287.8	-177.5	691.3	325.8	-173.95	643.05	306.8		20	37	154.9	14	36	145.64	17	36.5	150.27
C2M3	O2-treated	-167.5	489.6	265.7	-275.3	503.4	298.8	-221.4	496.5	282.25		18	31	187.5	18	29.31	148.37	18	30.155	167.935
C2M4	O2-treated	-264.6	654.1	302.7	-244.8*	607.5*	347.9*	-264.6	654.1	302.7		11	31	167.5	13*	35.7*	160.97*	11	31	167.5
C2M5	O2-treated	-180.7	513.2	298.9	-152.6	511.2	328.8	-166.65	512.2	313.85		20	33	164.8	21	34	145.42	20.5	33.5	155.11
C3M5	O2-treated	-137.5	491.3	252.644	-157.67	510.6	277.67	-147.585	500.95	265.157		15	37	160.724	16	32	155.07	15.5	34.5	157.897
C3M2	O2-treated	-263.3	738.9	404.38	-271.7	531.1	367.04	-267.5	635	385.71		18	30	157.52	18	30	159.9	18	30	158.71
C3M1	O2-treated	-175	415.2	187.52	-160.1	412	366.238	-167.55	413.6	276.879		20	33	166.73	22	35	171.44	21	34	169.085
C3M4	O2-treated	-224.3	665.4	294.04	-143.3	599	344.74	-183.8	632.2	319.39		14	43	161.96	19	44	165.35	16.5	43.5	163.655
C3M3	O2-treated	-276.7	654.8	234.8	-264.8	567.9	246.8	-270.75	611.35	240.8		16	33	164.9	21	37	161.3	18.5	35	163.1
OPs: Summed oscillatory potentials
* These values were discarded from all analysis due to a collapsed left globe found at the 6-month time point.
